# Supplementary material for: Multiomic analysis of microRNA-mediated regulation reveals a proliferative axis involving miR-10b in fibrolamellar carcinoma
Source: JCI Insight. 2022 Jun 8;7(11):e154743. doi: 10.1172/jci.insight.154743 (PMC9220943; doi:10.1172/jci.insight.154743)
Supplement: Supplemental table 1 [file jciinsight-7-154743-s131.xlsx]

## Sheet: supplemental_table_1_matt
Patient_Sample_ID	Cancer Category	Tumor Location	Patient Age	Patient Sex	Comfirmation of DNAJB1-PRKACA	Method of DNAJB1-PRKACA Detection	qPCR Ct	STARFusion FFPM	Fusion_by_western	Reference for DNAJB1-PRKACA detection	FLCvNML_samples	FLCvPRIvMET_samples
FLC01_LNBS	Metastatic	Unknown	24	F	Y	STARFusion	NA	13.7488	NA	Dinh et. al., CMGH, PMID: 30763770	Yes	Yes
FLC04_CDHM	Metastatic	Extrahepatic	27	M	Y	STARFusion	NA	0.3627	NA	Dinh et. al., CMGH, PMID: 30763770	Yes	Yes
FLC06_DZIS	Metastatic	Liver	20	F	Y	STARFusion	NA	31.3037	NA	Dinh et. al., CellReports, PMID: 32294439	Yes	Yes
FLC06_GMKX	Recurrent	Liver	20	F	Y	STARFusion	NA	6.1904	NA	Dinh et. al., CMGH, PMID: 30763770	No	Yes
FLC06_SLVP	Nonmalignant	Liver	20	F	N	Absent: qPCR	Background/Undetected	NA	NA	This report	Yes	Yes
FLC06_UFNW	Metastatic	Peritoneal	20	F	Y	STARFusion	NA	21.7075	NA	Dinh et. al., CellReports, PMID: 32294439	No	No
FLC07_LFOC	Primary	Liver	16	M	Y	STARFusion	NA	3.4038	NA	Dinh et. al., CMGH, PMID: 30763770	Yes	Yes
FLC09_MUOD	Primary	Liver	28	M	Y	STARFusion	NA	9.8276	NA	Dinh et. al., CMGH, PMID: 30763770	Yes	Yes
FLC09_TZOG	Nonmalignant	Liver	28	M	N	Absent: STARFusion	NA	Undetected	NA	Dinh et. al., CMGH, PMID: 30763770	Yes	Yes
FLC12_CTTF	Recurrent	Liver	27	M	Y	STARFusion	NA	8.1401	NA	Dinh et. al., CMGH, PMID: 30763770	Yes	Yes
FLC13_QQEI	Metastatic	Lung	17	F	Y	qPCR	27.14	NA	NA	This report	Yes	Yes
FLC15_AWTJ	Metastatic	Liver	48	F	Y	qPCR	25.68	NA	NA	This report	Yes	Yes
FLC17_WCKN	Metastatic	Lymph node	17	M	Y	STARFusion	NA	0.234	NA	Dinh et. al., CMGH, PMID: 30763770	Yes	Yes
FLC18_FXYQ	Metastatic	Lymph node (abdominal)	18	F	Y	STARFusion	NA	22.6399	Y	Dinh et. al., CMGH, PMID: 30763770	No	Yes
FLC18_MKZC	Primary	Liver	18	F	Y	STARFusion	NA	14.6753	Y	Dinh et. al., CMGH, PMID: 30763770	Yes	Yes
FLC18_QFZD	Metastatic	Peritoneal	18	F	Y	STARFusion	NA	4.5123	NA	Dinh et. al., CMGH, PMID: 30763770	No	No
FLC18_WSVW	Metastatic	Liver and Pancreas	18	F	Y	STARFusion	NA	8.8826	NA	Dinh et. al., CMGH, PMID: 30763770	No	No
FLC20_ZDNV	Metastatic	Lymph node	19	M	Y	STARFusion	NA	31.117	Y	Dinh et. al., CMGH, PMID: 30763770	Yes	Yes
FLC23_RVBN	Primary	Liver	49	F	N	Absent: STARFusion and dropped	NA	Undetected	N	Dinh et. al., CellReports, PMID: 32294439	No	No
FLC24_DJZW	Primary	Liver	NA	NA	Y	qPCR	24.9	NA	NA	This report	Yes	Yes
FLC25_BCRB	Metastatic	lung	22	F	Y	STARFusion	NA	14.4088	NA	Dinh et. al., CMGH, PMID: 30763770	No	No
FLC25_UYHR	Metastatic	Lymph node	22	F	Y	STARFusion	NA	0.5799	Y	Dinh et. al., CMGH, PMID: 30763770	Yes	Yes
FLC26_ICBQ	Nonmalignant	Liver	18	M	N	Absent: STARFusion	NA	Undetected	NA	Dinh et. al., CMGH, PMID: 30763770	Yes	Yes
FLC26_OAOE	Metastatic	Lymph node	18	M	Y	Western	NA	Undetected	Y	Dinh et. al., CMGH, PMID: 30763770	No	Yes
FLC26_YJEE	Primary	Liver	18	M	Y	STARFusion	NA	27.3069	Y	Dinh et. al., CMGH, PMID: 30763770	Yes	Yes
FLC27_BDCH	Primary	Liver	18	F	Y	STARFusion	NA	21.4717	NA	Dinh et. al., CMGH, PMID: 30763770	Yes	Yes
FLC27_BWSX	Nonmalignant	Liver	18	F	N	Absent: STARFusion	NA	Undetected	N	Dinh et. al., CMGH, PMID: 30763770	Yes	Yes
FLC27_XDGP	Metastatic	Lymph node	18	F	Y	STARFusion	NA	1.4295	Y	Dinh et. al., CMGH, PMID: 30763770	No	Yes
FLC28_RKXK	Metastatic	Lymph node	30	F	Y	STARFusion	NA	2.9773	NA	Dinh et. al., CellReports, PMID: 32294439	Yes	Yes
FLC29_QLXW	Metastatic	Lung	29	F	Y	STARFusion	NA	24.3437	NA	Dinh et. al., CellReports, PMID: 32294439	Yes	Yes
FLC30_KPKS	Metastatic	Peritoneal	31	F	Y	STARFusion	NA	26.0441	NA	Dinh et. al., CellReports, PMID: 32294439	Yes	Yes
FLC31_OTOK	Metastatic	Lymph node	27	F	Y	STARFusion	NA	9.5958	NA	Dinh et. al., CellReports, PMID: 32294439	Yes	Yes
FLC32_UOTX	Metastatic	Lymph node	16	F	Y	STARFusion	NA	9.5415	NA	Dinh et. al., CellReports, PMID: 32294439	Yes	Yes
FLC33_NYTS	Metastatic	lung	54	M	Y	STARFusion	NA	10.5019	NA	Dinh et. al., CellReports, PMID: 32294439	Yes	Yes
FLC34_PMVV	Nonmalignant	Liver	18	M	N	Absent: STARFusion	NA	Undetected	NA	Dinh et. al., CellReports, PMID: 32294439	Yes	Yes
FLC34_YROP	Primary	Liver	18	M	Y	STARFusion	NA	7.5577	NA	Dinh et. al., CellReports, PMID: 32294439	Yes	Yes
FCF55T	Recurrent	Liver	32	F	Y	qPCR	22.01	NA	NA	This report	Yes	Yes
FCF56T	Primary	Liver	25	F	Y	qPCR	24.23	NA	NA	This report	Yes	Yes
FCF56N	Nonmalignant	Liver	25	F	N	Absent: qPCR	Background/Undetected	NA	NA	This report	Yes	Yes
FCF57T	Primary	Liver	27	F	Y	qPCR	31.32	NA	NA	This report	Yes	Yes
FCF58LT	Primary	Liver	27	F	Y	qPCR	24.35	NA	NA	This report	Yes	Yes
FCF82T	Primary	Liver	15	M	Y	qPCR	23.65	NA	NA	This report	Yes	Yes
FCF83T	Primary	Liver	19	F	Y	qPCR	23.2	NA	NA	This report	Yes	Yes
FCF83N	Nonmalignant	Liver	19	F	N	Absent: qPCR	Background/Undetected	NA	NA	This report	Yes	Yes
FCF84T	Primary	Liver	21	M	Y	qPCR	26.12	NA	NA	This report	Yes	Yes
FCF85T	Metastatic	Unknown	12	M	Y	qPCR	22.82	NA	NA	This report	Yes	Yes
FCF87N3	Nonmalignant	Liver	31	F	N	Absent: qPCR	Background/Undetected	NA	NA	This report	Yes	Yes
FCF88T5	Primary	Liver	25	F	Y	qPCR	23.58	NA	NA	This report	Yes	Yes
FCF89T5	Primary	Liver	29	M	Y	qPCR	23.29	NA	NA	This report	Yes	Yes
FCF89N3	Nonmalignant	Liver	29	M	N	Absent: qPCR	Background/Undetected	NA	NA	This report	Yes	Yes
FCF90T10	Metastatic	Unknown	36	M	Y	qPCR	28.19	NA	NA	This report	Yes	Yes
FCF90N3	Nonmalignant	Liver	36	M	N	Absent: qPCR	Background/Undetected	NA	NA	This report	Yes	Yes
